# Supplementary material for: Deletion of the low-molecular-weight glutenin subunit allele Glu-A3a of wheat (Triticum aestivum L.) significantly reduces dough strength and breadmaking quality
Source: BMC Plant Biol. 2014 Dec 19;14:367. doi: 10.1186/s12870-014-0367-3 (PMC4275963; doi:10.1186/s12870-014-0367-3)
Supplement: Additional file 3: Table S1. — Comparison of data statistics about the two varieties (CS and CS-n). We statistics plant height, Ear length, stronger spikelet number, kernels per spike, grain weight per spike, Tiller number and thousand kernel weight (TKW) of CS, CS-n. [file 12870_2014_367_MOESM3_ESM.xls]

## Sheet: Sheet1
Additional file 3: Table S1. Comparison of main yield traits between CS and CS-n
Variety	Plant height (cm)	Ear length (cm)	Stronger spikelet number	Kernels per spike	Grain weight per spike	Tiller number	TKW(g)
CS	104.335±4.02*	7.485±0.6	15.75±1.52	49.55±9.1	1.055±0.25	4±1.17	21.1615±0.54
CS-n	100.145±4.54	7.265±0.57	15±2.08	48.2±6.45	1.1045±0.15	3.55±1.05	20.6125±0.57
