# Supplementary material for: Deletion of the low-molecular-weight glutenin subunit allele Glu-A3a of wheat (Triticum aestivum L.) significantly reduces dough strength and breadmaking quality
Source: BMC Plant Biol. 2014 Dec 19;14:367. doi: 10.1186/s12870-014-0367-3 (PMC4275963; doi:10.1186/s12870-014-0367-3)
Supplement: Additional file 8: Table S2. — Comparison of the mature protein sequences of different LMW-i glutenin subunits. The number and positions of cysteine in different LMW-i glutenin subunits are different and relative conservative. [file 12870_2014_367_MOESM8_ESM.xls]

## Sheet: Sheet1
Additional file 8: Table S2: Comparison of the mature protein sequences of LMW-i type glutenin subunits
Subunit types	GenBank accession	Amino acid number	N-terminal sequence	Number of cysteine residues
				Signal	N-terminal domain	Repetitive domain	C-ter domain I	C-ter domain II	C-ter domain III	Total
LMW-i	GLU-A3	376	ISQQQQQPP	0	0	0	6	1	1	8
LMW-i	AB062877	391	ISQQQQQPP	0	0	0	6	1	1	8
LMW-i	AY542896	388	ISQQQQPP	0	0	0	6	1	1	8
LMW-i	DQ307386	274	ISQQQQPP	0	0	0	6	1	1	8
LMW-i	EU189087	388	ISQQQQPP	0	0	0	6	6	6	8
LMW-i	EU594335	334	IPISQQQQP	1	0	1	5	1	1	9
LMW-i	EU594336	301	ISQQQQPP	0	0	0	6	1	1	8
LMW-i	FJ549929	384	ISQQQQPP	0	0	0	6	1	1	8
LMW-i	FJ549931	356	ISQQQQPP	0	0	0	6	1	1	8
LMW-i	FJ549932	389	ISQQQQPP	1	0	0	6	1	1	9
LMW-i	FJ549933	356	ISQQQQAPP	0	0	0	6	1	1	8
LMW-i	FJ876819	384	ISQQQQPP	0	0	0	6	1	1	8
LMW-i	GQ870245	389	ISQQQQPP	0	0	0	6	1	1	8
LMW-i	GQ870249	345	ISQQQQQPP	0	0	0	6	1	1	8
LMW-i	GU942731	331	IPISQQQQP	1	0	1	5	1	1	9
