# Supplementary material for: Deletion of the low-molecular-weight glutenin subunit allele Glu-A3a of wheat (Triticum aestivum L.) significantly reduces dough strength and breadmaking quality
Source: BMC Plant Biol. 2014 Dec 19;14:367. doi: 10.1186/s12870-014-0367-3 (PMC4275963; doi:10.1186/s12870-014-0367-3)
Supplement: Additional file 10: Table S3. — Validation of the Glu-A3a allele-specific markers with different wheat varieties, a set of NILs and 4 RILs. The source and the allele that contained were listed in this file. [file 12870_2014_367_MOESM10_ESM.xlsx]

## Sheet: Sheet1
Additional file 10: Table S3. Validation of the Glu-A3a allele-specific markers with different wheat genotypes, NILs and RILs
	NO	NIL, variety or line	Glu-A3 allele	Origin
Different wheat genotypes	1	S'	a	China
	2	S/B	a	China
	3	CB037A	c	China
	4	CS	a	China
	5	CS-n	–	China
	6	WHEATEAR	b	CIMMYT
	7	WEEBILL1	e	CIMMYT
	8	WEEBILL1	c	CIMMYT
	9	SERI.1B*2/3/KAUZ*2/BOW//KAUZ	c	CIMMYT
	10	ATTILA*2/PBW65	c	CIMMYT
	11	WAXWING	c	CIMMYT
	12	PRL/2*PASTOR	d	CIMMYT
	13	ATTILA/3*BCN//BAV92/3/PASTOR	c	CIMMYT
	14	BABAX//IRENA/KAUZ/3/HUITES	b	CIMMYT
	15	BABAX/LR42//BABAX*2/3/KURUKU	b	CIMMYT
	16	FRET2/WBLL1//KAMB1	c	CIMMYT
	17	IRENA/2*PASTOR	c	CIMMYT
	18	KAMB1*2/BRAMBLING	b	CIMMYT
	19	KAMB1*2/KIRITATI	b	CIMMYT
	20	KAUZ//ALTAR 84/AOS/3/MILAN/KAUZ/4/HUITES	b	CIMMYT
	21	KAUZ//ALTAR 84/AOS/3/MILAN/KAUZ/4/HUITES	b	CIMMYT
	22	KAUZ//ALTAR 84/AOS/3/MILAN/KAUZ/4/HUITES	b	CIMMYT
	23	KAUZ/PASTOR//PBW343	d	CIMMYT
	24	KIRITATI//ATTILA*2/PASTOR	c	CIMMYT
	25	KIRITATI//PRL/2*PASTOR	e	CIMMYT
	26	NG8675/CBRD	c	CIMMYT
	27	NING MAI 9558	c	CIMMYT
	28	SHA3/CBRD	c	CIMMYT
	29	SHA3/SERI//SHA4/LIRA	e	CIMMYT
	30	SHA5/WEAVER	e	CIMMYT
	31	SHA8/GEN	e	CIMMYT
	32	TINAMOU	b	CIMMYT
	33	WUH1/VEE#5//CBRD	c	CIMMYT
	34	ACHTAR*3//KANZ/KS85-8-4	b	CIMMYT
	35	ACHTAR*3//KANZ/KS85-8-5	b	CIMMYT
	36	PFAU/WEAVER*2//BRAMBLING	c	CIMMYT
	37	PFAU/WEAVER*2//KIRITATI	c	CIMMYT
	38	PFAU/WEAVER*2//KIRITATI	e	CIMMYT
	39	PRINIA/PASTOR	c	CIMMYT
	40	SITE/MO//PASTOR/3/TILHI	c	CIMMYT
	41	TAM200/PASTOR//TOBA97	c	CIMMYT
	42	THELIN/2*WBLL1	d	CIMMYT
	43	THELIN/3/2*BABAX/LR42//BABAX	c	CIMMYT
	44	TOBA97/PASTOR	c	CIMMYT
	45	TOBA97/PASTOR	c	CIMMYT
	46	TUKURU//BAV92/RAYON	c	CIMMYT
	47	VORB/FISCAL	c	CIMMYT
	48	WAXWING*2/4/SNI/TRAP#1/3/KAUZ*2/TRAP//KAUZ	c	CIMMYT
	49	WAXWING*2/KIRITATI	c	CIMMYT
	50	WAXWING*2/KUKUNA	c	CIMMYT
NILs	51	Aroona-A3a	a	Australia
	52	Aroona-A3b	b	Australia
	53	Aroona	c	Australia
	54	Aroona-A3d	d	Australia
	55	Aroona-A3e	e	Australia
	56	Aroona-A3f	f	Australia
	57	Glenlea	g	Canada
RILs	58	RIL-A	a	China
	59	RIL-A	a	China
	60	RIL-A	a	China
	61	RIL-A	a	China
	62	RIL-B	a	China
	63	RIL-B	a	China
	64	RIL-B	a	China
	65	RIL-C	a	China
	66	RIL-C	a	China
	67	RIL-C	a	China
	68	RIL-C	a	China
	69	RIL-D	a	China
	70	RIL-D	a	China
